# Supplementary material for: All parts of the WHO Mycobacterium tuberculosis mutation catalog need to be applied when evaluating its performance
Source: Microbiol Spectr. 2025 Apr 2;13(5):e02157-24. doi: 10.1128/spectrum.02157-24 (PMC12054046; doi:10.1128/spectrum.02157-24)
Supplement: Table S1 — Detailed performance of the second version of the WHO mutation catalog using TB Profiler. [file spectrum.02157-24-s0001.xlsx]

## Sheet: Table S1 v1_1
Detailed performance of the second version of the WHO mutation catalogue using TB Profiler
Sample ID	SRA accession	Attribute	phenotype	tb_profiler_who_mut
1788	SAMN10961303	AMK	S	S
1788	SAMN10961303	CAP	S	S
1788	SAMN10961303	EMB	S	S
1788	SAMN10961303	ETO	S	S
1788	SAMN10961303	INH	R	katG_p.Ser315Thr
1788	SAMN10961303	KAN	S	S
1788	SAMN10961303	LFX	R	gyrA_p.Ala90Val
1788	SAMN10961303	MFX	S	gyrA_p.Ala90Val
1788	SAMN10961303	PZA	S	S
1788	SAMN10961303	RIF	R	rpoB_p.Asp435Ala;rpoB_p.Leu452Pro
1788	SAMN10961303	STR	R	rpsL_p.Lys88Arg
14-1096	SAMN10961304	AMK	S	S
14-1096	SAMN10961304	CAP	S	S
14-1096	SAMN10961304	EMB	S	S
14-1096	SAMN10961304	ETO	S	S
14-1096	SAMN10961304	INH	R	S
14-1096	SAMN10961304	KAN	S	S
14-1096	SAMN10961304	LFX	S	S
14-1096	SAMN10961304	MFX	S	S
14-1096	SAMN10961304	PZA	S	S
14-1096	SAMN10961304	RIF	R	rpoB_p.His445Asp
14-1096	SAMN10961304	STR	S	S
14-1332	SAMN10961305	AMK	R	rrs_n.1401A>G
14-1332	SAMN10961305	CAP	R	rrs_n.1401A>G
14-1332	SAMN10961305	EMB	R	embB_p.Met306Val
14-1332	SAMN10961305	ETO	R	ethA_p.Ala352fs
14-1332	SAMN10961305	INH	R	katG_p.Ser315Asn
14-1332	SAMN10961305	KAN	R	rrs_n.1401A>G
14-1332	SAMN10961305	LFX	R	gyrA_p.Ala90Val;gyrA_p.Asp94Asn
14-1332	SAMN10961305	MFX	R	gyrA_p.Ala90Val;gyrA_p.Asp94Asn
14-1332	SAMN10961305	PZA	R	pncA_p.Met175Arg
14-1332	SAMN10961305	RIF	R	rpoB_p.Asp435Val
14-1332	SAMN10961305	STR	R	rrs_n.514A>C
14-1462	SAMN10961306	AMK	S	S
14-1462	SAMN10961306	CAP	S	S
14-1462	SAMN10961306	EMB	S	embB_p.Gly406Asp
14-1462	SAMN10961306	ETO	S	S
14-1462	SAMN10961306	INH	R	katG_p.Ser315Thr
14-1462	SAMN10961306	KAN	S	S
14-1462	SAMN10961306	LFX	R	gyrA_p.Ala90Val
14-1462	SAMN10961306	MFX	R	gyrA_p.Ala90Val
14-1462	SAMN10961306	PZA	R	S
14-1462	SAMN10961306	RIF	R	rpoB_p.Ser450Leu
14-1462	SAMN10961306	STR	R	rpsL_p.Lys43Arg
14-1504	SAMN10961307	AMK	S	S
14-1504	SAMN10961307	CAP	S	S
14-1504	SAMN10961307	EMB	S	S
14-1504	SAMN10961307	ETO	S	S
14-1504	SAMN10961307	INH	R	katG_p.Ser315Thr
14-1504	SAMN10961307	KAN	S	S
14-1504	SAMN10961307	LFX	S	S
14-1504	SAMN10961307	MFX	S	S
14-1504	SAMN10961307	PZA	R	pncA_p.Cys14Trp
14-1504	SAMN10961307	RIF	R	rpoB_p.Ser450Leu
14-1504	SAMN10961307	STR	R	rpsL_p.Lys43Arg
14-1506	SAMN10961308	AMK	S	S
14-1506	SAMN10961308	CAP	S	S
14-1506	SAMN10961308	EMB	S	S
14-1506	SAMN10961308	ETO	S	inhA_c.-777C>T
14-1506	SAMN10961308	INH	R	inhA_c.-777C>T
14-1506	SAMN10961308	KAN	S	S
14-1506	SAMN10961308	LFX	S	S
14-1506	SAMN10961308	MFX	S	S
14-1506	SAMN10961308	PZA	S	S
14-1506	SAMN10961308	RIF	R	rpoB_p.Ser450Leu
14-1506	SAMN10961308	STR	S	S
14-1521	SAMN10961309	AMK	S	S
14-1521	SAMN10961309	CAP	S	S
14-1521	SAMN10961309	EMB	R	embB_p.Asp328Tyr
14-1521	SAMN10961309	ETO	R	ethA_p.Leu295fs
14-1521	SAMN10961309	INH	R	katG_p.Ser315Thr
14-1521	SAMN10961309	KAN	S	S
14-1521	SAMN10961309	LFX	R	gyrA_p.Ser91Pro
14-1521	SAMN10961309	MFX	S	gyrA_p.Ser91Pro
14-1521	SAMN10961309	PZA	R	pncA_p.Val139Ala
14-1521	SAMN10961309	RIF	R	rpoB_p.Asp435Val
14-1521	SAMN10961309	STR	R	rpsL_p.Lys43Arg
14-1886	SAMN10961310	AMK	S	S
14-1886	SAMN10961310	CAP	S	S
14-1886	SAMN10961310	EMB	S	S
14-1886	SAMN10961310	ETO	S	S
14-1886	SAMN10961310	INH	S	S
14-1886	SAMN10961310	KAN	S	S
14-1886	SAMN10961310	LFX	S	S
14-1886	SAMN10961310	MFX	S	S
14-1886	SAMN10961310	PZA	S	S
14-1886	SAMN10961310	RIF	S	S
14-1886	SAMN10961310	STR	S	S
14-1910	SAMN10961311	AMK	S	S
14-1910	SAMN10961311	CAP	S	S
14-1910	SAMN10961311	EMB	S	embB_p.Met306Val
14-1910	SAMN10961311	ETO	S	S
14-1910	SAMN10961311	INH	R	katG_p.Ser315Thr
14-1910	SAMN10961311	KAN	S	S
14-1910	SAMN10961311	LFX	S	S
14-1910	SAMN10961311	MFX	S	S
14-1910	SAMN10961311	PZA	S	S
14-1910	SAMN10961311	RIF	R	rpoB_p.His445Asp
14-1910	SAMN10961311	STR	R	rpsL_p.Lys43Arg
14-252	SAMN10961312	AMK	S	S
14-252	SAMN10961312	CAP	S	S
14-252	SAMN10961312	EMB	S	S
14-252	SAMN10961312	ETO	S	S
14-252	SAMN10961312	INH	R	katG_p.Ser315Asn
14-252	SAMN10961312	KAN	S	S
14-252	SAMN10961312	LFX	R	gyrA_p.Asp94His
14-252	SAMN10961312	MFX	S	gyrA_p.Asp94His
14-252	SAMN10961312	PZA	R	pncA_p.Leu19Pro
14-252	SAMN10961312	RIF	R	rpoB_p.Ser450Leu
14-252	SAMN10961312	STR	S	S
14-259	SAMN10961313	AMK	S	S
14-259	SAMN10961313	CAP	S	S
14-259	SAMN10961313	EMB	S	S
14-259	SAMN10961313	ETO	S	S
14-259	SAMN10961313	INH	R	katG_p.Ser315Thr
14-259	SAMN10961313	KAN	S	S
14-259	SAMN10961313	LFX	R	gyrA_p.Ser91Pro
14-259	SAMN10961313	MFX	S	gyrA_p.Ser91Pro
14-259	SAMN10961313	PZA	S	S
14-259	SAMN10961313	RIF	R	rpoB_p.Ser450Leu
14-259	SAMN10961313	STR	R	rrs_n.514A>C
14-275	SAMN10961314	AMK	S	S
14-275	SAMN10961314	CAP	S	S
14-275	SAMN10961314	EMB	R	S
14-275	SAMN10961314	ETO	S	S
14-275	SAMN10961314	INH	R	katG_p.Ser315Thr
14-275	SAMN10961314	KAN	S	S
14-275	SAMN10961314	LFX	R	gyrA_p.Ala90Val;gyrA_p.Asp94His
14-275	SAMN10961314	MFX	R	gyrA_p.Ala90Val;gyrA_p.Asp94His
14-275	SAMN10961314	PZA	R	pncA_p.Tyr41*
14-275	SAMN10961314	RIF	R	rpoB_p.Ser450Leu
14-275	SAMN10961314	STR	R	rpsL_p.Lys43Arg
14-304	SAMN10961315	AMK	S	S
14-304	SAMN10961315	CAP	S	S
14-304	SAMN10961315	EMB	R	embB_p.Gln497Arg
14-304	SAMN10961315	ETO	S	inhA_c.-777C>T
14-304	SAMN10961315	INH	R	inhA_c.-777C>T
14-304	SAMN10961315	KAN	S	S
14-304	SAMN10961315	LFX	R	gyrA_p.Asp94Gly
14-304	SAMN10961315	MFX	R	gyrA_p.Asp94Gly
14-304	SAMN10961315	PZA	R	pncA_p.Gln141fs
14-304	SAMN10961315	RIF	R	rpoB_p.Ser450Leu
14-304	SAMN10961315	STR	S	S
14-311	SAMN10961316	AMK	S	S
14-311	SAMN10961316	CAP	S	S
14-311	SAMN10961316	EMB	S	S
14-311	SAMN10961316	ETO	S	S
14-311	SAMN10961316	INH	S	S
14-311	SAMN10961316	KAN	S	S
14-311	SAMN10961316	LFX	S	S
14-311	SAMN10961316	MFX	S	S
14-311	SAMN10961316	PZA	S	S
14-311	SAMN10961316	RIF	S	S
14-311	SAMN10961316	STR	S	S
14-32	SAMN10961317	AMK	S	S
14-32	SAMN10961317	CAP	S	S
14-32	SAMN10961317	EMB	S	embB_p.Gln497Lys
14-32	SAMN10961317	ETO	S	S
14-32	SAMN10961317	INH	R	katG_p.Ser315Thr
14-32	SAMN10961317	KAN	S	S
14-32	SAMN10961317	LFX	R	gyrA_p.Asp94Asn
14-32	SAMN10961317	MFX	R	gyrA_p.Asp94Asn
14-32	SAMN10961317	PZA	S	S
14-32	SAMN10961317	RIF	R	rpoB_p.Ser450Leu
14-32	SAMN10961317	STR	R	rpsL_p.Lys43Arg
14-321	SAMN10961318	AMK	S	S
14-321	SAMN10961318	CAP	S	S
14-321	SAMN10961318	EMB	S	S
14-321	SAMN10961318	ETO	S	S
14-321	SAMN10961318	INH	R	katG_p.Ser315Thr
14-321	SAMN10961318	KAN	S	S
14-321	SAMN10961318	LFX	R	gyrA_p.Ala90Val
14-321	SAMN10961318	MFX	S	gyrA_p.Ala90Val
14-321	SAMN10961318	PZA	R	pncA_p.Tyr41*
14-321	SAMN10961318	RIF	R	rpoB_p.Ser450Leu
14-321	SAMN10961318	STR	R	rpsL_p.Lys43Arg
14-338	SAMN10961319	AMK	S	S
14-338	SAMN10961319	CAP	S	S
14-338	SAMN10961319	EMB	S	embB_p.Met306Ile
14-338	SAMN10961319	ETO	R	ethA_p.Tyr461*
14-338	SAMN10961319	INH	R	katG_p.Ser315Thr
14-338	SAMN10961319	KAN	S	S
14-338	SAMN10961319	LFX	R	gyrA_p.Ala90Val
14-338	SAMN10961319	MFX	S	gyrA_p.Ala90Val
14-338	SAMN10961319	PZA	R	pncA_p.Leu4Trp
14-338	SAMN10961319	RIF	R	rpoB_p.Asp435Val
14-338	SAMN10961319	STR	R	rpsL_p.Lys43Arg
14-38	SAMN10961320	AMK	S	S
14-38	SAMN10961320	CAP	S	S
14-38	SAMN10961320	EMB	R	embB_p.Asp354Ala
14-38	SAMN10961320	ETO	S	S
14-38	SAMN10961320	INH	R	katG_p.Ser315Thr
14-38	SAMN10961320	KAN	S	eis_c.-10G>A
14-38	SAMN10961320	LFX	R	S
14-38	SAMN10961320	MFX	R	S
14-38	SAMN10961320	PZA	R	pncA_p.Thr177Pro
14-38	SAMN10961320	RIF	R	rpoB_p.Ser450Leu
14-38	SAMN10961320	STR	S	S
14-400	SAMN10961321	AMK	S	S
14-400	SAMN10961321	CAP	S	S
14-400	SAMN10961321	EMB	S	S
14-400	SAMN10961321	ETO	S	ethA_p.Phe434fs
14-400	SAMN10961321	INH	R	katG_p.Asp682fs
14-400	SAMN10961321	KAN	S	S
14-400	SAMN10961321	LFX	R	gyrB_p.Asp461His
14-400	SAMN10961321	MFX	S	gyrB_p.Asp461His
14-400	SAMN10961321	PZA	S	S
14-400	SAMN10961321	RIF	R	rpoB_p.Asp435Val
14-400	SAMN10961321	STR	R	rpsL_p.Lys43Arg
14-429	SAMN10961322	AMK	S	S
14-429	SAMN10961322	CAP	S	S
14-429	SAMN10961322	EMB	R	embB_p.Met306Ile
14-429	SAMN10961322	ETO	R	ethA_p.Tyr286*
14-429	SAMN10961322	INH	R	katG_p.Ser315Thr
14-429	SAMN10961322	KAN	S	S
14-429	SAMN10961322	LFX	S	S
14-429	SAMN10961322	MFX	S	S
14-429	SAMN10961322	PZA	R	S
14-429	SAMN10961322	RIF	R	rpoB_p.Ser450Leu
14-429	SAMN10961322	STR	R	S
14-453	SAMN10961323	AMK	S	S
14-453	SAMN10961323	CAP	S	S
14-453	SAMN10961323	EMB	R	embB_p.Asp354Ala
14-453	SAMN10961323	ETO	S	S
14-453	SAMN10961323	INH	R	katG_p.Ser315Thr
14-453	SAMN10961323	KAN	S	S
14-453	SAMN10961323	LFX	R	gyrA_p.Asp94Asn
14-453	SAMN10961323	MFX	R	gyrA_p.Asp94Asn
14-453	SAMN10961323	PZA	R	pncA_p.Lys96Thr
14-453	SAMN10961323	RIF	R	rpoB_p.Ser450Leu
14-453	SAMN10961323	STR	S	S
14-456	SAMN10961324	AMK	R	rrs_n.1401A>G
14-456	SAMN10961324	CAP	R	rrs_n.1401A>G
14-456	SAMN10961324	EMB	R	embB_p.Met306Val
14-456	SAMN10961324	ETO	R	S
14-456	SAMN10961324	INH	R	katG_p.Ser315Thr
14-456	SAMN10961324	KAN	R	rrs_n.1401A>G
14-456	SAMN10961324	LFX	R	gyrA_p.Ser91Pro;gyrA_p.Asp94Ala
14-456	SAMN10961324	MFX	R	gyrA_p.Ser91Pro;gyrA_p.Asp94Ala
14-456	SAMN10961324	PZA	R	pncA_p.His51Arg
14-456	SAMN10961324	RIF	R	rpoB_p.Asp435Val
14-456	SAMN10961324	STR	R	rrs_n.514A>C
14-50	SAMN10961325	AMK	S	S
14-50	SAMN10961325	CAP	S	S
14-50	SAMN10961325	EMB	S	embB_p.Asp354Ala
14-50	SAMN10961325	ETO	S	S
14-50	SAMN10961325	INH	R	katG_p.Ser315Thr
14-50	SAMN10961325	KAN	S	S
14-50	SAMN10961325	LFX	S	S
14-50	SAMN10961325	MFX	S	S
14-50	SAMN10961325	PZA	S	S
14-50	SAMN10961325	RIF	R	rpoB_p.Ser450Leu
14-50	SAMN10961325	STR	R	gid_p.Leu35fs
14-544	SAMN10961326	AMK	S	S
14-544	SAMN10961326	CAP	S	S
14-544	SAMN10961326	EMB	R	embB_p.Met306Val
14-544	SAMN10961326	ETO	R	ethA_p.Trp391*
14-544	SAMN10961326	INH	R	katG_p.Ser315Thr
14-544	SAMN10961326	KAN	S	S
14-544	SAMN10961326	LFX	R	gyrA_p.Ser91Pro;gyrA_p.Asp94Ala
14-544	SAMN10961326	MFX	R	gyrA_p.Ser91Pro;gyrA_p.Asp94Ala
14-544	SAMN10961326	PZA	R	pncA_p.Gln10Arg
14-544	SAMN10961326	RIF	R	rpoB_p.Ser450Leu
14-544	SAMN10961326	STR	S	S
14-547	SAMN10961327	AMK	S	S
14-547	SAMN10961327	CAP	S	S
14-547	SAMN10961327	EMB	R	embB_p.Met306Val
14-547	SAMN10961327	ETO	S	S
14-547	SAMN10961327	INH	R	katG_p.Ser315Thr
14-547	SAMN10961327	KAN	S	S
14-547	SAMN10961327	LFX	S	S
14-547	SAMN10961327	MFX	S	S
14-547	SAMN10961327	PZA	R	pncA_p.Thr76Pro
14-547	SAMN10961327	RIF	R	rpoB_p.Ser450Leu
14-547	SAMN10961327	STR	R	rpsL_p.Lys43Arg
14-686	SAMN10961328	AMK	S	S
14-686	SAMN10961328	CAP	S	S
14-686	SAMN10961328	EMB	R	embB_p.Gly406Cys
14-686	SAMN10961328	ETO	S	inhA_c.-779G>T
14-686	SAMN10961328	INH	R	inhA_c.-779G>T
14-686	SAMN10961328	KAN	S	S
14-686	SAMN10961328	LFX	S	gyrA_p.Ala90Val
14-686	SAMN10961328	MFX	S	gyrA_p.Ala90Val
14-686	SAMN10961328	PZA	R	pncA_c.-11A>G
14-686	SAMN10961328	RIF	R	rpoB_p.Gln432Leu
14-686	SAMN10961328	STR	R	rpsL_p.Lys88Arg
14-725	SAMN10961329	AMK	S	S
14-725	SAMN10961329	CAP	S	S
14-725	SAMN10961329	EMB	R	embB_p.Met306Ile
14-725	SAMN10961329	ETO	S	S
14-725	SAMN10961329	INH	R	katG_p.Ser315Thr
14-725	SAMN10961329	KAN	S	S
14-725	SAMN10961329	LFX	R	gyrB_p.Ala504Val;gyrA_p.Ala90Val
14-725	SAMN10961329	MFX	R	gyrB_p.Ala504Val;gyrA_p.Ala90Val
14-725	SAMN10961329	PZA	R	pncA_p.Leu4Trp
14-725	SAMN10961329	RIF	R	rpoB_p.Asp435Val
14-725	SAMN10961329	STR	R	rpsL_p.Lys43Arg
14-80	SAMN10961330	AMK	S	S
14-80	SAMN10961330	CAP	S	S
14-80	SAMN10961330	EMB	R	embB_p.Met306Ile;embB_p.Gly406Ala
14-80	SAMN10961330	ETO	R	inhA_c.-777C>T
14-80	SAMN10961330	INH	R	inhA_c.-777C>T;katG_p.Ser315Thr
14-80	SAMN10961330	KAN	S	S
14-80	SAMN10961330	LFX	R	gyrA_p.Ala90Val;gyrA_p.Asp94Ala
14-80	SAMN10961330	MFX	R	gyrA_p.Ala90Val;gyrA_p.Asp94Ala
14-80	SAMN10961330	PZA	R	pncA_p.Thr76Pro
14-80	SAMN10961330	RIF	R	rpoB_p.Asp435Tyr
14-80	SAMN10961330	STR	S	S
14-84	SAMN10961331	AMK	S	S
14-84	SAMN10961331	CAP	S	S
14-84	SAMN10961331	EMB	R	embB_p.Met306Ile
14-84	SAMN10961331	ETO	S	inhA_c.-777C>T
14-84	SAMN10961331	INH	R	inhA_c.-777C>T;katG_p.Ser315Thr
14-84	SAMN10961331	KAN	S	S
14-84	SAMN10961331	LFX	R	gyrA_p.Asp94Gly
14-84	SAMN10961331	MFX	S	gyrA_p.Asp94Gly
14-84	SAMN10961331	PZA	S	S
14-84	SAMN10961331	RIF	R	rpoB_p.Ser450Leu
14-84	SAMN10961331	STR	R	rpsL_p.Lys43Arg
14-87	SAMN10961332	AMK	S	S
14-87	SAMN10961332	CAP	S	S
14-87	SAMN10961332	EMB	S	S
14-87	SAMN10961332	ETO	S	S
14-87	SAMN10961332	INH	R	katG_p.Ser315Thr
14-87	SAMN10961332	KAN	S	S
14-87	SAMN10961332	LFX	S	S
14-87	SAMN10961332	MFX	S	S
14-87	SAMN10961332	PZA	R	pncA_p.Gln141Pro
14-87	SAMN10961332	RIF	R	rpoB_p.Ser450Gln
14-87	SAMN10961332	STR	R	gid_p.Gly129fs
14-969	SAMN10961333	AMK	S	S
14-969	SAMN10961333	CAP	S	S
14-969	SAMN10961333	EMB	S	embB_p.Gly406Ala
14-969	SAMN10961333	ETO	S	ethA_p.Leu47fs
14-969	SAMN10961333	INH	R	S
14-969	SAMN10961333	KAN	S	S
14-969	SAMN10961333	LFX	S	gyrA_p.Asp94Ala
14-969	SAMN10961333	MFX	S	gyrA_p.Asp94Ala
14-969	SAMN10961333	PZA	S	S
14-969	SAMN10961333	RIF	R	rpoB_p.Ser450Leu
14-969	SAMN10961333	STR	S	S
15-1002	SAMN10961334	AMK	S	S
15-1002	SAMN10961334	CAP	S	S
15-1002	SAMN10961334	EMB	S	S
15-1002	SAMN10961334	ETO	S	S
15-1002	SAMN10961334	INH	R	katG_p.Ser315Thr
15-1002	SAMN10961334	KAN	S	S
15-1002	SAMN10961334	LFX	S	S
15-1002	SAMN10961334	MFX	S	S
15-1002	SAMN10961334	PZA	S	S
15-1002	SAMN10961334	RIF	R	rpoB_p.His445Leu
15-1002	SAMN10961334	STR	R	rpsL_p.Lys43Arg
15-123	SAMN10961335	AMK	S	S
15-123	SAMN10961335	CAP	S	S
15-123	SAMN10961335	EMB	R	embB_p.Asp354Ala
15-123	SAMN10961335	ETO	S	S
15-123	SAMN10961335	INH	R	katG_p.Ser315Thr
15-123	SAMN10961335	KAN	S	S
15-123	SAMN10961335	LFX	R	gyrA_p.Asp94Asn
15-123	SAMN10961335	MFX	R	gyrA_p.Asp94Asn
15-123	SAMN10961335	PZA	R	pncA_p.Lys96Thr
15-123	SAMN10961335	RIF	R	rpoB_p.Ser450Leu
15-123	SAMN10961335	STR	S	S
15-129	SAMN10961336	AMK	S	S
15-129	SAMN10961336	CAP	S	S
15-129	SAMN10961336	EMB	S	embB_p.Met306Ile
15-129	SAMN10961336	ETO	S	inhA_c.-154G>A;ethA_p.Lys37fs
15-129	SAMN10961336	INH	R	inhA_c.-154G>A
15-129	SAMN10961336	KAN	S	S
15-129	SAMN10961336	LFX	R	gyrA_p.Asp94Gly
15-129	SAMN10961336	MFX	S	gyrA_p.Asp94Gly
15-129	SAMN10961336	PZA	R	pncA_p.Tyr95fs
15-129	SAMN10961336	RIF	R	rpoB_p.Ser450Leu
15-129	SAMN10961336	STR	R	rpsL_p.Lys43Arg
15-1455	SAMN10961337	AMK	R	rrs_n.1401A>G
15-1455	SAMN10961337	CAP	R	rrs_n.1401A>G
15-1455	SAMN10961337	EMB	R	embB_p.Met306Val
15-1455	SAMN10961337	ETO	S	S
15-1455	SAMN10961337	INH	R	katG_p.Ser315Thr
15-1455	SAMN10961337	KAN	R	rrs_n.1401A>G
15-1455	SAMN10961337	LFX	R	gyrA_p.Asp94Gly
15-1455	SAMN10961337	MFX	R	gyrA_p.Asp94Gly
15-1455	SAMN10961337	PZA	R	pncA_p.Thr47Ala
15-1455	SAMN10961337	RIF	R	rpoB_p.Ser450Leu
15-1455	SAMN10961337	STR	R	rpsL_p.Lys43Arg
15-1896	SAMN10961338	AMK	R	rrs_n.1401A>G
15-1896	SAMN10961338	CAP	R	rrs_n.1401A>G
15-1896	SAMN10961338	EMB	R	embB_p.Met306Leu
15-1896	SAMN10961338	ETO	S	ethA_p.Gln359*
15-1896	SAMN10961338	INH	R	S
15-1896	SAMN10961338	KAN	R	rrs_n.1401A>G
15-1896	SAMN10961338	LFX	R	gyrA_p.Asp94Gly
15-1896	SAMN10961338	MFX	R	gyrA_p.Asp94Gly
15-1896	SAMN10961338	PZA	R	pncA_c.-11A>G
15-1896	SAMN10961338	RIF	R	rpoB_p.Leu430Pro;rpoB_p.Asp435Gly
15-1896	SAMN10961338	STR	R	rpsL_p.Lys43Arg
15-1948	SAMN10961339	AMK	S	S
15-1948	SAMN10961339	CAP	S	S
15-1948	SAMN10961339	EMB	S	embB_p.Met306Leu
15-1948	SAMN10961339	ETO	S	S
15-1948	SAMN10961339	INH	R	katG_p.Ser315Thr
15-1948	SAMN10961339	KAN	S	S
15-1948	SAMN10961339	LFX	R	gyrA_p.Ala90Val;gyrA_p.Asp94Asn
15-1948	SAMN10961339	MFX	R	gyrA_p.Ala90Val;gyrA_p.Asp94Asn
15-1948	SAMN10961339	PZA	R	pncA_p.Arg29fs
15-1948	SAMN10961339	RIF	R	rpoB_p.Ser450Leu
15-1948	SAMN10961339	STR	R	rpsL_p.Lys88Arg
15-2011	SAMN10961340	AMK	S	S
15-2011	SAMN10961340	CAP	S	S
15-2011	SAMN10961340	EMB	S	S
15-2011	SAMN10961340	ETO	S	S
15-2011	SAMN10961340	INH	S	S
15-2011	SAMN10961340	KAN	S	S
15-2011	SAMN10961340	LFX	S	S
15-2011	SAMN10961340	MFX	S	S
15-2011	SAMN10961340	PZA	S	S
15-2011	SAMN10961340	RIF	S	S
15-2011	SAMN10961340	STR	S	S
15-2131	SAMN10961341	AMK	S	S
15-2131	SAMN10961341	CAP	S	S
15-2131	SAMN10961341	EMB	R	embB_p.Gly406Ser
15-2131	SAMN10961341	ETO	S	S
15-2131	SAMN10961341	INH	R	katG_p.Ser315Thr
15-2131	SAMN10961341	KAN	S	S
15-2131	SAMN10961341	LFX	R	S
15-2131	SAMN10961341	MFX	S	S
15-2131	SAMN10961341	PZA	R	pncA_p.Val45fs
15-2131	SAMN10961341	RIF	R	rpoB_p.Ser450Leu
15-2131	SAMN10961341	STR	R	rpsL_p.Lys43Arg
15-2170	SAMN10961342	AMK	S	S
15-2170	SAMN10961342	CAP	S	S
15-2170	SAMN10961342	EMB	R	embB_p.Met306Ile
15-2170	SAMN10961342	ETO	S	S
15-2170	SAMN10961342	INH	R	katG_p.Ser315Thr
15-2170	SAMN10961342	KAN	S	S
15-2170	SAMN10961342	LFX	S	S
15-2170	SAMN10961342	MFX	S	S
15-2170	SAMN10961342	PZA	S	S
15-2170	SAMN10961342	RIF	R	rpoB_p.Ser450Leu
15-2170	SAMN10961342	STR	S	S
15-2221	SAMN10961343	AMK	S	S
15-2221	SAMN10961343	CAP	S	S
15-2221	SAMN10961343	EMB	S	S
15-2221	SAMN10961343	ETO	S	S
15-2221	SAMN10961343	INH	R	S
15-2221	SAMN10961343	KAN	S	S
15-2221	SAMN10961343	LFX	S	S
15-2221	SAMN10961343	MFX	S	S
15-2221	SAMN10961343	PZA	S	S
15-2221	SAMN10961343	RIF	R	rpoB_p.His445Gln;rpoB_p.Leu452Ser
15-2221	SAMN10961343	STR	S	S
15-2325	SAMN10961344	AMK	R	rrs_n.1401A>G
15-2325	SAMN10961344	CAP	R	rrs_n.1401A>G
15-2325	SAMN10961344	EMB	R	embB_p.Met306Val
15-2325	SAMN10961344	ETO	S	S
15-2325	SAMN10961344	INH	R	katG_p.Ser315Thr
15-2325	SAMN10961344	KAN	R	rrs_n.1401A>G
15-2325	SAMN10961344	LFX	S	S
15-2325	SAMN10961344	MFX	S	S
15-2325	SAMN10961344	PZA	R	pncA_p.Tyr41*
15-2325	SAMN10961344	RIF	R	rpoB_p.Asp435Val
15-2325	SAMN10961344	STR	R	rpsL_p.Lys43Arg
15-260	SAMN10961345	AMK	R	S
15-260	SAMN10961345	CAP	R	S
15-260	SAMN10961345	EMB	S	embB_p.Met306Ile;embB_p.Gln497Arg
15-260	SAMN10961345	ETO	S	S
15-260	SAMN10961345	INH	R	katG_p.Trp198*
15-260	SAMN10961345	KAN	R	S
15-260	SAMN10961345	LFX	R	gyrB_p.Glu501Asp;gyrA_p.Ala90Val
15-260	SAMN10961345	MFX	S	gyrB_p.Glu501Asp;gyrA_p.Ala90Val
15-260	SAMN10961345	PZA	R	pncA_p.Gln141Pro
15-260	SAMN10961345	RIF	R	rpoB_p.Val170Phe
15-260	SAMN10961345	STR	S	S
15-333	SAMN10961346	AMK	S	S
15-333	SAMN10961346	CAP	S	S
15-333	SAMN10961346	EMB	R	embB_p.Met306Val
15-333	SAMN10961346	ETO	S	S
15-333	SAMN10961346	INH	R	katG_p.Ser315Thr
15-333	SAMN10961346	KAN	S	S
15-333	SAMN10961346	LFX	R	gyrA_p.Asp94Ala
15-333	SAMN10961346	MFX	S	gyrA_p.Asp94Ala
15-333	SAMN10961346	PZA	S	S
15-333	SAMN10961346	RIF	R	rpoB_p.Ser450Leu
15-333	SAMN10961346	STR	R	rpsL_p.Lys88Arg
15-408	SAMN10961347	AMK	S	S
15-408	SAMN10961347	CAP	S	S
15-408	SAMN10961347	EMB	S	S
15-408	SAMN10961347	ETO	S	S
15-408	SAMN10961347	INH	R	S
15-408	SAMN10961347	KAN	S	S
15-408	SAMN10961347	LFX	R	gyrA_p.Asp94Gly
15-408	SAMN10961347	MFX	R	gyrA_p.Asp94Gly
15-408	SAMN10961347	PZA	S	S
15-408	SAMN10961347	RIF	R	rpoB_p.Ser450Leu
15-408	SAMN10961347	STR	S	S
15-691	SAMN10961348	AMK	S	S
15-691	SAMN10961348	CAP	S	S
15-691	SAMN10961348	EMB	R	embB_p.Met306Ile;embB_p.Gly406Asp
15-691	SAMN10961348	ETO	R	ethA_p.Asn226fs
15-691	SAMN10961348	INH	R	katG_p.Ser315Thr
15-691	SAMN10961348	KAN	S	S
15-691	SAMN10961348	LFX	R	gyrB_p.Asn499Thr;gyrA_p.Asp94Ala
15-691	SAMN10961348	MFX	R	gyrB_p.Asn499Thr;gyrA_p.Asp94Ala
15-691	SAMN10961348	PZA	S	S
15-691	SAMN10961348	RIF	R	rpoB_p.Ser450Leu
15-691	SAMN10961348	STR	R	rpsL_p.Lys43Arg
16-008	SAMN10961349	AMK	S	S
16-008	SAMN10961349	CAP	S	S
16-008	SAMN10961349	EMB	S	embB_p.Met306Ile
16-008	SAMN10961349	ETO	S	S
16-008	SAMN10961349	INH	R	katG_p.Gln88*
16-008	SAMN10961349	KAN	S	S
16-008	SAMN10961349	LFX	S	S
16-008	SAMN10961349	MFX	S	S
16-008	SAMN10961349	PZA	S	pncA_p.Val139Ala
16-008	SAMN10961349	RIF	R	rpoB_p.Ser450Leu
16-008	SAMN10961349	STR	S	S
16-023	SAMN10961350	AMK	S	S
16-023	SAMN10961350	CAP	S	S
16-023	SAMN10961350	EMB	R	embB_p.Met306Val
16-023	SAMN10961350	ETO	S	S
16-023	SAMN10961350	INH	R	katG_p.Ser315Thr
16-023	SAMN10961350	KAN	S	S
16-023	SAMN10961350	LFX	S	S
16-023	SAMN10961350	MFX	S	S
16-023	SAMN10961350	PZA	S	S
16-023	SAMN10961350	RIF	R	rpoB_p.Ser450Leu
16-023	SAMN10961350	STR	R	rpsL_p.Lys43Arg
16-1128	SAMN10961351	AMK	R	rrs_n.1401A>G
16-1128	SAMN10961351	CAP	R	rrs_n.1401A>G
16-1128	SAMN10961351	EMB	R	embB_p.Met306Val
16-1128	SAMN10961351	ETO	S	S
16-1128	SAMN10961351	INH	R	katG_p.Ser315Thr
16-1128	SAMN10961351	KAN	R	rrs_n.1401A>G
16-1128	SAMN10961351	LFX	R	gyrA_p.Asp94Gly
16-1128	SAMN10961351	MFX	R	gyrA_p.Asp94Gly
16-1128	SAMN10961351	PZA	R	pncA_p.Val139Leu
16-1128	SAMN10961351	RIF	R	rpoB_p.Ser450Leu
16-1128	SAMN10961351	STR	R	rpsL_p.Lys43Arg
16-1267	SAMN10961352	AMK	S	S
16-1267	SAMN10961352	CAP	S	S
16-1267	SAMN10961352	EMB	R	embB_p.Asp354Ala
16-1267	SAMN10961352	ETO	S	S
16-1267	SAMN10961352	INH	R	katG_p.Ser315Thr
16-1267	SAMN10961352	KAN	S	S
16-1267	SAMN10961352	LFX	R	gyrA_p.Ala90Val
16-1267	SAMN10961352	MFX	S	gyrA_p.Ala90Val
16-1267	SAMN10961352	PZA	R	S
16-1267	SAMN10961352	RIF	R	rpoB_p.His445Asp
16-1267	SAMN10961352	STR	R	rpsL_p.Lys88Arg
16-1275	SAMN10961353	AMK	R	rrs_n.1401A>G
16-1275	SAMN10961353	CAP	R	rrs_n.1401A>G
16-1275	SAMN10961353	EMB	R	embB_p.Met306Ile
16-1275	SAMN10961353	ETO	R	S
16-1275	SAMN10961353	INH	R	katG_p.Ser315Thr
16-1275	SAMN10961353	KAN	R	rrs_n.1401A>G
16-1275	SAMN10961353	LFX	R	gyrA_p.Ala90Val;gyrA_p.Asp94Asn
16-1275	SAMN10961353	MFX	R	gyrA_p.Ala90Val;gyrA_p.Asp94Asn
16-1275	SAMN10961353	PZA	R	pncA_p.Leu4Trp
16-1275	SAMN10961353	RIF	R	rpoB_p.Asp435Val
16-1275	SAMN10961353	STR	R	rpsL_p.Lys43Arg
16-1299	SAMN10961354	AMK	S	S
16-1299	SAMN10961354	CAP	S	S
16-1299	SAMN10961354	EMB	R	embB_p.Gly406Cys
16-1299	SAMN10961354	ETO	S	S
16-1299	SAMN10961354	INH	R	katG_p.Ser315Thr
16-1299	SAMN10961354	KAN	S	S
16-1299	SAMN10961354	LFX	S	S
16-1299	SAMN10961354	MFX	S	S
16-1299	SAMN10961354	PZA	S	S
16-1299	SAMN10961354	RIF	R	rpoB_p.Ser450Leu
16-1299	SAMN10961354	STR	R	rpsL_p.Lys88Met
16-1332	SAMN10961355	AMK	S	S
16-1332	SAMN10961355	CAP	S	S
16-1332	SAMN10961355	EMB	R	embB_p.Met306Val
16-1332	SAMN10961355	ETO	R	inhA_c.-154G>A;ethA_p.Ala341Val
16-1332	SAMN10961355	INH	R	inhA_c.-154G>A;katG_p.Ser315Thr
16-1332	SAMN10961355	KAN	S	S
16-1332	SAMN10961355	LFX	R	gyrA_p.Ala90Val;gyrA_p.Asp94Tyr
16-1332	SAMN10961355	MFX	S	gyrA_p.Ala90Val;gyrA_p.Asp94Tyr
16-1332	SAMN10961355	PZA	R	pncA_p.Val139Leu
16-1332	SAMN10961355	RIF	R	rpoB_p.Ser450Leu
16-1332	SAMN10961355	STR	R	rpsL_p.Lys43Arg
16-1370	SAMN10961356	AMK	S	S
16-1370	SAMN10961356	CAP	S	S
16-1370	SAMN10961356	EMB	R	embB_p.Met306Ile
16-1370	SAMN10961356	ETO	S	ethA_p.Ala341Val
16-1370	SAMN10961356	INH	R	katG_p.Ser315Thr
16-1370	SAMN10961356	KAN	S	S
16-1370	SAMN10961356	LFX	R	gyrA_p.Asp94Ala
16-1370	SAMN10961356	MFX	S	gyrA_p.Asp94Ala
16-1370	SAMN10961356	PZA	R	pncA_p.Met175Thr
16-1370	SAMN10961356	RIF	R	rpoB_p.Ser450Leu
16-1370	SAMN10961356	STR	R	gid_p.Arg39fs
16-1400	SAMN10961357	AMK	S	S
16-1400	SAMN10961357	CAP	S	S
16-1400	SAMN10961357	EMB	S	S
16-1400	SAMN10961357	ETO	S	inhA_c.-777C>T
16-1400	SAMN10961357	INH	R	inhA_c.-777C>T;katG_p.Ser315Thr
16-1400	SAMN10961357	KAN	S	S
16-1400	SAMN10961357	LFX	R	gyrA_p.Ala90Val
16-1400	SAMN10961357	MFX	S	gyrA_p.Ala90Val
16-1400	SAMN10961357	PZA	R	pncA_p.Gly132fs
16-1400	SAMN10961357	RIF	R	rpoB_p.Leu430Pro;rpoB_p.His445Asn
16-1400	SAMN10961357	STR	S	S
16-1451	SAMN10961358	AMK	S	S
16-1451	SAMN10961358	CAP	S	S
16-1451	SAMN10961358	EMB	R	embB_p.Gly406Ala
16-1451	SAMN10961358	ETO	S	S
16-1451	SAMN10961358	INH	R	katG_p.Ser315Thr
16-1451	SAMN10961358	KAN	S	S
16-1451	SAMN10961358	LFX	R	gyrB_p.Glu501Asp;gyrB_p.Glu501Val;gyrA_p.Ala90Val
16-1451	SAMN10961358	MFX	R	gyrB_p.Glu501Asp;gyrB_p.Glu501Val;gyrA_p.Ala90Val
16-1451	SAMN10961358	PZA	R	pncA_p.Thr142Ala
16-1451	SAMN10961358	RIF	R	rpoB_p.Asp435Val
16-1451	SAMN10961358	STR	R	rpsL_p.Lys43Arg
16-1474	SAMN10961359	AMK	S	S
16-1474	SAMN10961359	CAP	S	S
16-1474	SAMN10961359	EMB	S	S
16-1474	SAMN10961359	ETO	S	S
16-1474	SAMN10961359	INH	R	katG_p.Ser315Thr
16-1474	SAMN10961359	KAN	S	S
16-1474	SAMN10961359	LFX	R	gyrA_p.Ala90Val
16-1474	SAMN10961359	MFX	R	gyrA_p.Ala90Val
16-1474	SAMN10961359	PZA	R	pncA_p.Asp136Gly
16-1474	SAMN10961359	RIF	R	rpoB_p.Ser450Leu
16-1474	SAMN10961359	STR	R	rpsL_p.Lys43Arg
16-1711	SAMN10961360	AMK	S	S
16-1711	SAMN10961360	CAP	S	S
16-1711	SAMN10961360	EMB	R	embB_p.Met306Val
16-1711	SAMN10961360	ETO	S	inhA_c.-777C>T
16-1711	SAMN10961360	INH	R	inhA_c.-777C>T
16-1711	SAMN10961360	KAN	S	S
16-1711	SAMN10961360	LFX	S	S
16-1711	SAMN10961360	MFX	S	S
16-1711	SAMN10961360	PZA	R	pncA_p.Trp119Cys
16-1711	SAMN10961360	RIF	R	rpoB_p.Asp435Val
16-1711	SAMN10961360	STR	R	rpsL_p.Lys43Arg
16-1989	SAMN10961361	AMK	S	S
16-1989	SAMN10961361	CAP	S	S
16-1989	SAMN10961361	EMB	R	embB_p.Met306Val
16-1989	SAMN10961361	ETO	S	S
16-1989	SAMN10961361	INH	R	katG_p.Ser315Thr
16-1989	SAMN10961361	KAN	S	S
16-1989	SAMN10961361	LFX	R	gyrA_p.Asp94Gly
16-1989	SAMN10961361	MFX	R	gyrA_p.Asp94Gly
16-1989	SAMN10961361	PZA	R	pncA_p.Leu85Arg
16-1989	SAMN10961361	RIF	R	rpoB_p.Ser450Leu
16-1989	SAMN10961361	STR	R	rrs_n.514A>C
16-1990	SAMN10961362	AMK	S	S
16-1990	SAMN10961362	CAP	S	S
16-1990	SAMN10961362	EMB	R	embB_p.Gly406Asp
16-1990	SAMN10961362	ETO	S	ethA_p.His4fs
16-1990	SAMN10961362	INH	R	katG_p.Ser315Thr
16-1990	SAMN10961362	KAN	S	S
16-1990	SAMN10961362	LFX	R	gyrA_p.Asp94Gly
16-1990	SAMN10961362	MFX	R	gyrA_p.Asp94Gly
16-1990	SAMN10961362	PZA	R	S
16-1990	SAMN10961362	RIF	R	rpoB_p.Ser450Leu
16-1990	SAMN10961362	STR	R	rpsL_p.Lys43Arg
16-2004	SAMN10961363	AMK	S	S
16-2004	SAMN10961363	CAP	S	S
16-2004	SAMN10961363	EMB	R	embB_p.Met306Ile
16-2004	SAMN10961363	ETO	S	inhA_c.-770T>C
16-2004	SAMN10961363	INH	R	inhA_c.-770T>C;katG_p.Ser315Thr
16-2004	SAMN10961363	KAN	S	S
16-2004	SAMN10961363	LFX	R	gyrA_p.Ala90Val
16-2004	SAMN10961363	MFX	S	gyrA_p.Ala90Val
16-2004	SAMN10961363	PZA	R	pncA_p.Leu4Trp
16-2004	SAMN10961363	RIF	R	rpoB_p.Asp435Val
16-2004	SAMN10961363	STR	R	rpsL_p.Lys43Arg
16-2036	SAMN10961364	AMK	S	S
16-2036	SAMN10961364	CAP	S	S
16-2036	SAMN10961364	EMB	R	embB_p.Met306Ile
16-2036	SAMN10961364	ETO	R	inhA_c.-777C>T
16-2036	SAMN10961364	INH	R	inhA_c.-777C>T;katG_p.Ser315Thr
16-2036	SAMN10961364	KAN	S	S
16-2036	SAMN10961364	LFX	R	gyrA_p.Asp94Gly
16-2036	SAMN10961364	MFX	S	gyrA_p.Asp94Gly
16-2036	SAMN10961364	PZA	R	S
16-2036	SAMN10961364	RIF	R	rpoB_p.Ser450Leu
16-2036	SAMN10961364	STR	R	rpsL_p.Lys43Arg
16-2174	SAMN10961365	AMK	S	S
16-2174	SAMN10961365	CAP	S	S
16-2174	SAMN10961365	EMB	R	embB_p.Met306Val
16-2174	SAMN10961365	ETO	S	S
16-2174	SAMN10961365	INH	R	katG_p.Ser315Thr
16-2174	SAMN10961365	KAN	S	S
16-2174	SAMN10961365	LFX	R	gyrA_p.Asp94Gly
16-2174	SAMN10961365	MFX	R	gyrA_p.Asp94Gly
16-2174	SAMN10961365	PZA	R	pncA_p.Ala134fs
16-2174	SAMN10961365	RIF	R	rpoB_p.Ser450Phe
16-2174	SAMN10961365	STR	R	rpsL_p.Lys43Arg
16-2185	SAMN10961366	AMK	S	S
16-2185	SAMN10961366	CAP	S	S
16-2185	SAMN10961366	EMB	S	S
16-2185	SAMN10961366	ETO	S	S
16-2185	SAMN10961366	INH	S	S
16-2185	SAMN10961366	KAN	S	S
16-2185	SAMN10961366	LFX	S	S
16-2185	SAMN10961366	MFX	S	S
16-2185	SAMN10961366	PZA	S	S
16-2185	SAMN10961366	RIF	S	S
16-2185	SAMN10961366	STR	S	S
16-2222	SAMN10961367	AMK	S	S
16-2222	SAMN10961367	CAP	S	S
16-2222	SAMN10961367	EMB	R	embB_p.Met306Val
16-2222	SAMN10961367	ETO	S	inhA_c.-154G>A
16-2222	SAMN10961367	INH	R	inhA_c.-154G>A
16-2222	SAMN10961367	KAN	S	S
16-2222	SAMN10961367	LFX	R	gyrA_p.Asp94His
16-2222	SAMN10961367	MFX	R	gyrA_p.Asp94His
16-2222	SAMN10961367	PZA	S	S
16-2222	SAMN10961367	RIF	R	rpoB_p.Ser450Leu
16-2222	SAMN10961367	STR	R	rpsL_p.Lys43Arg
16-2284	SAMN10961368	AMK	S	S
16-2284	SAMN10961368	CAP	S	S
16-2284	SAMN10961368	EMB	R	embB_p.Met306Leu;embB_p.Gly406Asp
16-2284	SAMN10961368	ETO	S	S
16-2284	SAMN10961368	INH	R	katG_p.Ser315Thr
16-2284	SAMN10961368	KAN	S	S
16-2284	SAMN10961368	LFX	R	gyrA_p.Ala90Val
16-2284	SAMN10961368	MFX	S	gyrA_p.Ala90Val
16-2284	SAMN10961368	PZA	R	pncA_p.Lys96Arg
16-2284	SAMN10961368	RIF	R	rpoB_p.Ser450Leu
16-2284	SAMN10961368	STR	R	rpsL_p.Lys43Arg
16-2291	SAMN10961369	AMK	S	S
16-2291	SAMN10961369	CAP	S	S
16-2291	SAMN10961369	EMB	S	S
16-2291	SAMN10961369	ETO	R	inhA_c.-777C>T
16-2291	SAMN10961369	INH	R	inhA_c.-777C>T
16-2291	SAMN10961369	KAN	S	S
16-2291	SAMN10961369	LFX	S	S
16-2291	SAMN10961369	MFX	S	S
16-2291	SAMN10961369	PZA	S	S
16-2291	SAMN10961369	RIF	S	S
16-2291	SAMN10961369	STR	S	S
16-2345	SAMN10961370	AMK	S	S
16-2345	SAMN10961370	CAP	S	S
16-2345	SAMN10961370	EMB	R	embB_p.Asp328Tyr
16-2345	SAMN10961370	ETO	S	ethA_p.Leu295fs
16-2345	SAMN10961370	INH	R	katG_p.Ser315Thr
16-2345	SAMN10961370	KAN	S	S
16-2345	SAMN10961370	LFX	R	gyrA_p.Ser91Pro
16-2345	SAMN10961370	MFX	R	gyrA_p.Ser91Pro
16-2345	SAMN10961370	PZA	R	pncA_p.Val139Ala
16-2345	SAMN10961370	RIF	R	rpoB_p.Asp435Val
16-2345	SAMN10961370	STR	R	rpsL_p.Lys43Arg
16-2352	SAMN10961371	AMK	S	S
16-2352	SAMN10961371	CAP	S	S
16-2352	SAMN10961371	EMB	S	embB_p.Met306Val
16-2352	SAMN10961371	ETO	S	S
16-2352	SAMN10961371	INH	R	katG_p.Ser315Thr
16-2352	SAMN10961371	KAN	S	S
16-2352	SAMN10961371	LFX	R	gyrA_p.Asp94Gly
16-2352	SAMN10961371	MFX	S	gyrA_p.Asp94Gly
16-2352	SAMN10961371	PZA	R	pncA_p.Val131Phe
16-2352	SAMN10961371	RIF	R	rpoB_p.Ser450Leu
16-2352	SAMN10961371	STR	S	S
16-2502	SAMN10961372	AMK	S	S
16-2502	SAMN10961372	CAP	S	S
16-2502	SAMN10961372	EMB	R	embB_p.Met306Val
16-2502	SAMN10961372	ETO	S	ethA_p.Thr232fs
16-2502	SAMN10961372	INH	R	S
16-2502	SAMN10961372	KAN	S	S
16-2502	SAMN10961372	LFX	R	gyrA_p.Asp94Asn
16-2502	SAMN10961372	MFX	R	gyrA_p.Asp94Asn
16-2502	SAMN10961372	PZA	R	pncA_c.-11A>G
16-2502	SAMN10961372	RIF	R	rpoB_p.Ser450Leu
16-2502	SAMN10961372	STR	R	rpsL_p.Lys43Arg
16-2521	SAMN10961373	AMK	S	S
16-2521	SAMN10961373	CAP	S	S
16-2521	SAMN10961373	EMB	R	embB_p.Met306Val
16-2521	SAMN10961373	ETO	S	S
16-2521	SAMN10961373	INH	R	katG_p.Ser315Thr
16-2521	SAMN10961373	KAN	S	S
16-2521	SAMN10961373	LFX	S	S
16-2521	SAMN10961373	MFX	S	S
16-2521	SAMN10961373	PZA	R	pncA_c.-1506_*196del
16-2521	SAMN10961373	RIF	R	rpoB_p.Ser450Leu
16-2521	SAMN10961373	STR	R	rpsL_p.Lys43Arg
16-2748	SAMN10961374	AMK	S	S
16-2748	SAMN10961374	CAP	S	S
16-2748	SAMN10961374	EMB	R	S
16-2748	SAMN10961374	ETO	S	S
16-2748	SAMN10961374	INH	R	katG_p.Ser315Asn
16-2748	SAMN10961374	KAN	S	S
16-2748	SAMN10961374	LFX	S	S
16-2748	SAMN10961374	MFX	S	S
16-2748	SAMN10961374	PZA	S	S
16-2748	SAMN10961374	RIF	R	rpoB_c.1292_1294dupGCC
16-2748	SAMN10961374	STR	S	S
16-308	SAMN10961375	AMK	R	rrs_n.1401A>G
16-308	SAMN10961375	CAP	S	rrs_n.1401A>G
16-308	SAMN10961375	EMB	R	embB_p.Met306Leu
16-308	SAMN10961375	ETO	S	inhA_c.-770T>G;ethA_c.-1082_*565del
16-308	SAMN10961375	INH	R	inhA_c.-770T>G;katG_p.Ser315Thr
16-308	SAMN10961375	KAN	R	rrs_n.1401A>G
16-308	SAMN10961375	LFX	R	S
16-308	SAMN10961375	MFX	S	S
16-308	SAMN10961375	PZA	R	S
16-308	SAMN10961375	RIF	R	rpoB_p.Leu430Pro;rpoB_p.Ser431Gly
16-308	SAMN10961375	STR	R	rpsL_p.Lys43Arg
16-349	SAMN10961376	AMK	S	S
16-349	SAMN10961376	CAP	S	S
16-349	SAMN10961376	EMB	R	embB_p.Met306Ile
16-349	SAMN10961376	ETO	S	S
16-349	SAMN10961376	INH	R	katG_p.Ser315Thr
16-349	SAMN10961376	KAN	S	S
16-349	SAMN10961376	LFX	R	gyrA_p.Asp94Tyr
16-349	SAMN10961376	MFX	S	gyrA_p.Asp94Tyr
16-349	SAMN10961376	PZA	R	pncA_p.Ala46Val
16-349	SAMN10961376	RIF	R	rpoB_p.Asp435Ala;rpoB_p.His445Asp
16-349	SAMN10961376	STR	S	S
16-3957	SAMN10961377	AMK	S	S
16-3957	SAMN10961377	CAP	S	S
16-3957	SAMN10961377	EMB	R	embB_p.Gly406Asp
16-3957	SAMN10961377	ETO	S	ethA_p.His4fs
16-3957	SAMN10961377	INH	R	katG_p.Ser315Thr
16-3957	SAMN10961377	KAN	S	S
16-3957	SAMN10961377	LFX	R	gyrA_p.Asp94Gly
16-3957	SAMN10961377	MFX	R	gyrA_p.Asp94Gly
16-3957	SAMN10961377	PZA	R	S
16-3957	SAMN10961377	RIF	R	rpoB_p.Ser450Leu
16-3957	SAMN10961377	STR	R	rpsL_p.Lys43Arg
16-4063	SAMN10961378	AMK	S	S
16-4063	SAMN10961378	CAP	S	S
16-4063	SAMN10961378	EMB	R	embB_p.Met306Val
16-4063	SAMN10961378	ETO	R	inhA_c.-777C>T
16-4063	SAMN10961378	INH	R	inhA_c.-777C>T
16-4063	SAMN10961378	KAN	S	S
16-4063	SAMN10961378	LFX	R	gyrA_p.Ala90Val
16-4063	SAMN10961378	MFX	S	gyrA_p.Ala90Val
16-4063	SAMN10961378	PZA	R	pncA_p.Thr142fs
16-4063	SAMN10961378	RIF	R	rpoB_p.His445Asp
16-4063	SAMN10961378	STR	S	S
16-4234	SAMN10961379	AMK	S	S
16-4234	SAMN10961379	CAP	S	S
16-4234	SAMN10961379	EMB	S	S
16-4234	SAMN10961379	ETO	R	inhA_c.-777C>T;ethA_p.Met372fs
16-4234	SAMN10961379	INH	R	inhA_c.-777C>T
16-4234	SAMN10961379	KAN	S	S
16-4234	SAMN10961379	LFX	R	gyrA_p.Ala90Val;gyrA_p.Asp94Ala
16-4234	SAMN10961379	MFX	R	gyrA_p.Ala90Val;gyrA_p.Asp94Ala
16-4234	SAMN10961379	PZA	R	pncA_p.Thr177fs
16-4234	SAMN10961379	RIF	R	rpoB_p.Ser450Leu
16-4234	SAMN10961379	STR	R	rpsL_p.Lys43Arg
16-440	SAMN10961380	AMK	S	S
16-440	SAMN10961380	CAP	S	S
16-440	SAMN10961380	EMB	S	S
16-440	SAMN10961380	ETO	S	S
16-440	SAMN10961380	INH	R	katG_p.Trp161fs
16-440	SAMN10961380	KAN	S	S
16-440	SAMN10961380	LFX	R	gyrA_p.Asp94Ala
16-440	SAMN10961380	MFX	S	gyrA_p.Asp94Ala
16-440	SAMN10961380	PZA	R	S
16-440	SAMN10961380	RIF	R	rpoB_p.Ser450Leu
16-440	SAMN10961380	STR	S	S
16-442	SAMN10961381	AMK	S	S
16-442	SAMN10961381	CAP	S	S
16-442	SAMN10961381	EMB	S	embB_p.Gly406Ser
16-442	SAMN10961381	ETO	S	S
16-442	SAMN10961381	INH	R	S
16-442	SAMN10961381	KAN	S	S
16-442	SAMN10961381	LFX	S	S
16-442	SAMN10961381	MFX	S	S
16-442	SAMN10961381	PZA	S	S
16-442	SAMN10961381	RIF	R	rpoB_p.Ser450Val
16-442	SAMN10961381	STR	S	S
16-484	SAMN10961382	AMK	S	S
16-484	SAMN10961382	CAP	S	S
16-484	SAMN10961382	EMB	R	embB_p.Met306Val
16-484	SAMN10961382	ETO	R	inhA_c.-777C>T
16-484	SAMN10961382	INH	R	inhA_c.-777C>T
16-484	SAMN10961382	KAN	S	S
16-484	SAMN10961382	LFX	R	gyrA_p.Asp94Gly
16-484	SAMN10961382	MFX	S	gyrA_p.Asp94Gly
16-484	SAMN10961382	PZA	R	pncA_p.Val139Gly
16-484	SAMN10961382	RIF	R	rpoB_p.Ser450Leu
16-484	SAMN10961382	STR	S	S
16-5553	SAMN10961383	AMK	S	S
16-5553	SAMN10961383	CAP	S	S
16-5553	SAMN10961383	EMB	S	S
16-5553	SAMN10961383	ETO	S	S
16-5553	SAMN10961383	INH	R	katG_p.Ser315Thr
16-5553	SAMN10961383	KAN	S	S
16-5553	SAMN10961383	LFX	S	S
16-5553	SAMN10961383	MFX	S	S
16-5553	SAMN10961383	PZA	S	S
16-5553	SAMN10961383	RIF	R	rpoB_p.Leu452Pro
16-5553	SAMN10961383	STR	S	S
16-560	SAMN10961384	AMK	S	S
16-560	SAMN10961384	CAP	S	S
16-560	SAMN10961384	EMB	S	S
16-560	SAMN10961384	ETO	R	inhA_c.-777C>T;ethA_p.Met372fs
16-560	SAMN10961384	INH	R	inhA_c.-777C>T
16-560	SAMN10961384	KAN	S	S
16-560	SAMN10961384	LFX	R	gyrA_p.Ala90Val;gyrA_p.Asp94Ala
16-560	SAMN10961384	MFX	R	gyrA_p.Ala90Val;gyrA_p.Asp94Ala
16-560	SAMN10961384	PZA	R	pncA_p.Thr177fs
16-560	SAMN10961384	RIF	R	rpoB_p.Ser450Leu
16-560	SAMN10961384	STR	R	rpsL_p.Lys43Arg
16-5703	SAMN10961385	AMK	S	S
16-5703	SAMN10961385	CAP	S	S
16-5703	SAMN10961385	EMB	S	S
16-5703	SAMN10961385	ETO	S	S
16-5703	SAMN10961385	INH	S	S
16-5703	SAMN10961385	KAN	S	S
16-5703	SAMN10961385	LFX	S	S
16-5703	SAMN10961385	MFX	S	S
16-5703	SAMN10961385	PZA	S	S
16-5703	SAMN10961385	RIF	S	S
16-5703	SAMN10961385	STR	S	S
16-703	SAMN10961386	AMK	R	rrs_n.1401A>G
16-703	SAMN10961386	CAP	S	rrs_n.1401A>G
16-703	SAMN10961386	EMB	R	embB_p.Met306Val
16-703	SAMN10961386	ETO	S	ethA_c.-2156_1259del;ethA_c.-2156_1207del
16-703	SAMN10961386	INH	R	katG_p.Ser315Thr
16-703	SAMN10961386	KAN	R	rrs_n.1401A>G
16-703	SAMN10961386	LFX	R	gyrA_p.Asp94Asn
16-703	SAMN10961386	MFX	R	gyrA_p.Asp94Asn
16-703	SAMN10961386	PZA	R	pncA_c.-1730_*1234del
16-703	SAMN10961386	RIF	R	rpoB_p.Ser450Leu
16-703	SAMN10961386	STR	R	rpsL_p.Lys43Arg
16-763	SAMN10961387	AMK	S	S
16-763	SAMN10961387	CAP	S	S
16-763	SAMN10961387	EMB	S	S
16-763	SAMN10961387	ETO	S	S
16-763	SAMN10961387	INH	R	katG_p.Ser315Thr
16-763	SAMN10961387	KAN	S	S
16-763	SAMN10961387	LFX	S	S
16-763	SAMN10961387	MFX	S	S
16-763	SAMN10961387	PZA	S	S
16-763	SAMN10961387	RIF	R	rpoB_p.Ser450Gly
16-763	SAMN10961387	STR	S	S
16-765	SAMN10961388	AMK	S	S
16-765	SAMN10961388	CAP	S	S
16-765	SAMN10961388	EMB	R	embB_p.Met306Ile
16-765	SAMN10961388	ETO	R	inhA_c.-777C>T
16-765	SAMN10961388	INH	R	inhA_c.-777C>T
16-765	SAMN10961388	KAN	S	S
16-765	SAMN10961388	LFX	R	gyrA_p.Asp94Gly
16-765	SAMN10961388	MFX	R	gyrA_p.Asp94Gly
16-765	SAMN10961388	PZA	R	S
16-765	SAMN10961388	RIF	R	rpoB_p.Ser450Leu
16-765	SAMN10961388	STR	R	rpsL_p.Lys43Arg
16-815	SAMN10961389	AMK	S	S
16-815	SAMN10961389	CAP	S	S
16-815	SAMN10961389	EMB	R	embB_p.Gln497Lys
16-815	SAMN10961389	ETO	R	ethA_p.Arg270fs
16-815	SAMN10961389	INH	R	S
16-815	SAMN10961389	KAN	S	S
16-815	SAMN10961389	LFX	R	gyrA_p.Gly88Ala;gyrA_p.Asp94Ala
16-815	SAMN10961389	MFX	R	gyrA_p.Gly88Ala;gyrA_p.Asp94Ala
16-815	SAMN10961389	PZA	R	pncA_p.Pro54Arg
16-815	SAMN10961389	RIF	R	rpoB_p.Ser450Leu
16-815	SAMN10961389	STR	R	S
16-905	SAMN10961390	AMK	S	S
16-905	SAMN10961390	CAP	S	S
16-905	SAMN10961390	EMB	R	embB_p.Gln497Lys
16-905	SAMN10961390	ETO	R	ethA_p.Arg270fs;ethA_p.Ser208fs
16-905	SAMN10961390	INH	R	S
16-905	SAMN10961390	KAN	S	S
16-905	SAMN10961390	LFX	R	gyrA_p.Gly88Ala;gyrA_p.Asp94Ala
16-905	SAMN10961390	MFX	R	gyrA_p.Gly88Ala;gyrA_p.Asp94Ala
16-905	SAMN10961390	PZA	R	pncA_p.Pro54Arg
16-905	SAMN10961390	RIF	R	rpoB_p.Ser450Leu
16-905	SAMN10961390	STR	R	S
16-911	SAMN10961391	AMK	S	S
16-911	SAMN10961391	CAP	S	S
16-911	SAMN10961391	EMB	R	embB_p.Met306Ile
16-911	SAMN10961391	ETO	R	inhA_c.-777C>T
16-911	SAMN10961391	INH	R	inhA_c.-777C>T;katG_c.-5268_*546del
16-911	SAMN10961391	KAN	S	S
16-911	SAMN10961391	LFX	R	gyrB_p.Ser447Phe;gyrA_p.Ala90Val
16-911	SAMN10961391	MFX	S	gyrB_p.Ser447Phe;gyrA_p.Ala90Val
16-911	SAMN10961391	PZA	R	pncA_p.Asp63Gly
16-911	SAMN10961391	RIF	R	rpoB_p.Val170Phe;rpoB_p.His445Tyr
16-911	SAMN10961391	STR	R	rpsL_p.Lys43Arg
16-917	SAMN10961392	AMK	R	rrs_n.1401A>G
16-917	SAMN10961392	CAP	R	rrs_n.1401A>G
16-917	SAMN10961392	EMB	R	embB_p.Met306Ile
16-917	SAMN10961392	ETO	R	inhA_c.-777C>T
16-917	SAMN10961392	INH	R	inhA_c.-777C>T
16-917	SAMN10961392	KAN	R	rrs_n.1401A>G
16-917	SAMN10961392	LFX	R	gyrA_p.Asp94Tyr
16-917	SAMN10961392	MFX	R	gyrA_p.Asp94Tyr
16-917	SAMN10961392	PZA	R	S
16-917	SAMN10961392	RIF	R	rpoB_p.Ser450Leu
16-917	SAMN10961392	STR	R	rpsL_p.Lys43Arg
16-994	SAMN10961393	AMK	S	S
16-994	SAMN10961393	CAP	S	S
16-994	SAMN10961393	EMB	S	S
16-994	SAMN10961393	ETO	S	S
16-994	SAMN10961393	INH	S	S
16-994	SAMN10961393	KAN	S	S
16-994	SAMN10961393	LFX	S	S
16-994	SAMN10961393	MFX	S	S
16-994	SAMN10961393	PZA	S	S
16-994	SAMN10961393	RIF	S	S
16-994	SAMN10961393	STR	S	S
17-5494	SAMN10961394	AMK	S	S
17-5494	SAMN10961394	CAP	S	S
17-5494	SAMN10961394	EMB	R	S
17-5494	SAMN10961394	ETO	S	S
17-5494	SAMN10961394	INH	R	katG_p.Ser315Thr
17-5494	SAMN10961394	KAN	S	S
17-5494	SAMN10961394	LFX	R	gyrB_p.Ala504Val;gyrA_p.Ala90Val
17-5494	SAMN10961394	MFX	R	gyrB_p.Ala504Val;gyrA_p.Ala90Val
17-5494	SAMN10961394	PZA	S	pncA_p.Thr47Pro
17-5494	SAMN10961394	RIF	R	rpoB_p.Leu430Pro;rpoB_p.Asp435Asn
17-5494	SAMN10961394	STR	R	rrs_n.514A>C
17-6134	SAMN10961395	AMK	S	S
17-6134	SAMN10961395	CAP	S	S
17-6134	SAMN10961395	EMB	S	S
17-6134	SAMN10961395	ETO	R	S
17-6134	SAMN10961395	INH	R	S
17-6134	SAMN10961395	KAN	S	S
17-6134	SAMN10961395	LFX	R	gyrA_p.Ala90Val
17-6134	SAMN10961395	MFX	S	gyrA_p.Ala90Val
17-6134	SAMN10961395	PZA	S	S
17-6134	SAMN10961395	RIF	R	rpoB_p.Ser450Trp
17-6134	SAMN10961395	STR	S	S
17-6382	SAMN10961396	AMK	S	S
17-6382	SAMN10961396	CAP	S	S
17-6382	SAMN10961396	EMB	S	S
17-6382	SAMN10961396	ETO	S	S
17-6382	SAMN10961396	INH	S	S
17-6382	SAMN10961396	KAN	S	S
17-6382	SAMN10961396	LFX	S	S
17-6382	SAMN10961396	MFX	S	S
17-6382	SAMN10961396	PZA	R	S
17-6382	SAMN10961396	RIF	S	S
17-6382	SAMN10961396	STR	R	rpsL_p.Lys43Arg
17-6470	SAMN10961397	AMK	S	S
17-6470	SAMN10961397	CAP	S	S
17-6470	SAMN10961397	EMB	S	S
17-6470	SAMN10961397	ETO	S	S
17-6470	SAMN10961397	INH	S	S
17-6470	SAMN10961397	KAN	S	S
17-6470	SAMN10961397	LFX	S	S
17-6470	SAMN10961397	MFX	S	S
17-6470	SAMN10961397	PZA	S	S
17-6470	SAMN10961397	RIF	S	S
17-6470	SAMN10961397	STR	S	S
61-003?HU)	SAMN10961398	AMK	S	S
61-003?HU)	SAMN10961398	CAP	S	S
61-003?HU)	SAMN10961398	EMB	R	embB_p.Met306Ile
61-003?HU)	SAMN10961398	ETO	S	S
61-003?HU)	SAMN10961398	INH	R	katG_p.Ser315Thr
61-003?HU)	SAMN10961398	KAN	S	S
61-003?HU)	SAMN10961398	LFX	S	S
61-003?HU)	SAMN10961398	MFX	S	S
61-003?HU)	SAMN10961398	PZA	R	pncA_p.Cys72Tyr
61-003?HU)	SAMN10961398	RIF	R	rpoB_p.Ser450Phe
61-003?HU)	SAMN10961398	STR	R	S
B153	SAMN10961399	AMK	S	S
B153	SAMN10961399	CAP	S	S
B153	SAMN10961399	EMB	S	S
B153	SAMN10961399	ETO	S	S
B153	SAMN10961399	INH	R	katG_p.Ser315Thr
B153	SAMN10961399	KAN	S	S
B153	SAMN10961399	LFX	S	S
B153	SAMN10961399	MFX	S	S
B153	SAMN10961399	PZA	S	S
B153	SAMN10961399	RIF	R	rpoB_p.Ser450Leu
B153	SAMN10961399	STR	R	rpsL_p.Lys43Arg
B269	SAMN10961400	AMK	S	S
B269	SAMN10961400	CAP	S	S
B269	SAMN10961400	EMB	S	S
B269	SAMN10961400	ETO	S	S
B269	SAMN10961400	INH	S	S
B269	SAMN10961400	KAN	S	S
B269	SAMN10961400	LFX	S	S
B269	SAMN10961400	MFX	S	S
B269	SAMN10961400	PZA	S	S
B269	SAMN10961400	RIF	S	S
B269	SAMN10961400	STR	S	S
B273	SAMN10961401	AMK	S	S
B273	SAMN10961401	CAP	S	S
B273	SAMN10961401	EMB	S	S
B273	SAMN10961401	ETO	S	S
B273	SAMN10961401	INH	R	katG_p.Ser315Thr
B273	SAMN10961401	KAN	S	S
B273	SAMN10961401	LFX	S	S
B273	SAMN10961401	MFX	S	S
B273	SAMN10961401	PZA	S	S
B273	SAMN10961401	RIF	R	S
B273	SAMN10961401	STR	S	S
B404	SAMN10961402	AMK	S	S
B404	SAMN10961402	CAP	S	S
B404	SAMN10961402	EMB	S	embB_p.Met306Ile
B404	SAMN10961402	ETO	R	inhA_c.-777C>T
B404	SAMN10961402	INH	R	inhA_c.-777C>T;katG_p.Ser315Thr
B404	SAMN10961402	KAN	S	S
B404	SAMN10961402	LFX	R	gyrA_p.Asp94Gly
B404	SAMN10961402	MFX	R	gyrA_p.Asp94Gly
B404	SAMN10961402	PZA	S	S
B404	SAMN10961402	RIF	R	rpoB_p.Ser450Leu
B404	SAMN10961402	STR	R	rpsL_p.Lys43Arg
C245	SAMN10961403	AMK	S	S
C245	SAMN10961403	CAP	S	S
C245	SAMN10961403	EMB	S	embB_p.Gln497Arg
C245	SAMN10961403	ETO	S	S
C245	SAMN10961403	INH	R	katG_p.Ser315Thr
C245	SAMN10961403	KAN	S	S
C245	SAMN10961403	LFX	S	S
C245	SAMN10961403	MFX	S	S
C245	SAMN10961403	PZA	S	S
C245	SAMN10961403	RIF	R	rpoB_p.Ser450Leu
C245	SAMN10961403	STR	R	rpsL_p.Lys43Arg
C252	SAMN10961404	AMK	S	S
C252	SAMN10961404	CAP	S	S
C252	SAMN10961404	EMB	S	S
C252	SAMN10961404	ETO	S	S
C252	SAMN10961404	INH	R	S
C252	SAMN10961404	KAN	S	S
C252	SAMN10961404	LFX	R	gyrA_p.Asp94Asn
C252	SAMN10961404	MFX	R	gyrA_p.Asp94Asn
C252	SAMN10961404	PZA	S	S
C252	SAMN10961404	RIF	R	rpoB_p.Ser450Leu
C252	SAMN10961404	STR	S	S
C306	SAMN10961405	AMK	S	S
C306	SAMN10961405	CAP	S	S
C306	SAMN10961405	EMB	R	embB_p.Met306Ile
C306	SAMN10961405	ETO	S	ethA_p.Tyr286*
C306	SAMN10961405	INH	R	katG_p.Ser315Thr
C306	SAMN10961405	KAN	S	S
C306	SAMN10961405	LFX	S	S
C306	SAMN10961405	MFX	S	S
C306	SAMN10961405	PZA	R	S
C306	SAMN10961405	RIF	R	rpoB_p.Ser450Leu
C306	SAMN10961405	STR	R	S
C526	SAMN10961406	AMK	S	S
C526	SAMN10961406	CAP	S	S
C526	SAMN10961406	EMB	S	S
C526	SAMN10961406	ETO	S	S
C526	SAMN10961406	INH	R	katG_p.Ser315Thr
C526	SAMN10961406	KAN	S	S
C526	SAMN10961406	LFX	S	S
C526	SAMN10961406	MFX	S	S
C526	SAMN10961406	PZA	R	pncA_p.Asp49Gly
C526	SAMN10961406	RIF	R	rpoB_p.Ser450Leu
C526	SAMN10961406	STR	R	rpsL_p.Lys43Arg
C854	SAMN10961407	AMK	S	S
C854	SAMN10961407	CAP	S	S
C854	SAMN10961407	EMB	R	embB_p.Met306Val
C854	SAMN10961407	ETO	S	S
C854	SAMN10961407	INH	R	katG_p.Ser315Thr
C854	SAMN10961407	KAN	S	S
C854	SAMN10961407	LFX	S	S
C854	SAMN10961407	MFX	S	S
C854	SAMN10961407	PZA	S	S
C854	SAMN10961407	RIF	R	rpoB_p.Ser450Leu
C854	SAMN10961407	STR	S	S
D137	SAMN10961408	AMK	S	S
D137	SAMN10961408	CAP	S	S
D137	SAMN10961408	EMB	R	embB_p.Met306Val
D137	SAMN10961408	ETO	S	S
D137	SAMN10961408	INH	R	katG_p.Ser315Thr
D137	SAMN10961408	KAN	S	S
D137	SAMN10961408	LFX	S	S
D137	SAMN10961408	MFX	S	S
D137	SAMN10961408	PZA	S	S
D137	SAMN10961408	RIF	R	rpoB_p.His445Leu
D137	SAMN10961408	STR	S	S
D156	SAMN10961409	AMK	S	S
D156	SAMN10961409	CAP	S	S
D156	SAMN10961409	EMB	S	S
D156	SAMN10961409	ETO	S	S
D156	SAMN10961409	INH	R	katG_p.Ser315Thr
D156	SAMN10961409	KAN	S	S
D156	SAMN10961409	LFX	S	S
D156	SAMN10961409	MFX	S	S
D156	SAMN10961409	PZA	S	S
D156	SAMN10961409	RIF	R	rpoB_p.Ser450Leu
D156	SAMN10961409	STR	R	gid_p.Arg118fs
D247	SAMN10961410	AMK	S	S
D247	SAMN10961410	CAP	S	S
D247	SAMN10961410	EMB	S	S
D247	SAMN10961410	ETO	S	S
D247	SAMN10961410	INH	R	katG_p.Ser315Thr
D247	SAMN10961410	KAN	S	S
D247	SAMN10961410	LFX	S	S
D247	SAMN10961410	MFX	S	S
D247	SAMN10961410	PZA	S	S
D247	SAMN10961410	RIF	R	rpoB_p.His445Tyr
D247	SAMN10961410	STR	S	S
D59	SAMN10961411	AMK	S	S
D59	SAMN10961411	CAP	S	S
D59	SAMN10961411	EMB	S	S
D59	SAMN10961411	ETO	S	S
D59	SAMN10961411	INH	R	katG_p.Ser315Thr
D59	SAMN10961411	KAN	S	S
D59	SAMN10961411	LFX	S	S
D59	SAMN10961411	MFX	S	S
D59	SAMN10961411	PZA	S	S
D59	SAMN10961411	RIF	R	rpoB_p.Ser450Leu
D59	SAMN10961411	STR	S	S
D855	SAMN10961412	AMK	S	S
D855	SAMN10961412	CAP	S	S
D855	SAMN10961412	EMB	S	embB_p.Met306Val
D855	SAMN10961412	ETO	S	S
D855	SAMN10961412	INH	R	katG_p.Ser315Thr
D855	SAMN10961412	KAN	S	S
D855	SAMN10961412	LFX	S	S
D855	SAMN10961412	MFX	S	S
D855	SAMN10961412	PZA	R	pncA_p.Ser67Pro
D855	SAMN10961412	RIF	R	rpoB_p.Ser450Leu
D855	SAMN10961412	STR	R	rpsL_p.Lys43Arg
